# Supplementary material for: Differential Diagnosis of Parotid Tumors on Ultrasound: Interobserver Variability and Examiner-Specific Decision Rules—A Machine Learning Approach
Source: Diagnostics (Basel). 2026 Mar 16;16(6):880. doi: 10.3390/diagnostics16060880 (PMC13025738; doi:10.3390/diagnostics16060880)
Supplement: Supplementary file 1 [file diagnostics-16-00880-s001.zip]

Archive with 17 entries (17 files):
- Supplementary Figure_S1.tiff
- Supplementary Figure_S2.png
- Supplementary Figure_S3.png
- Supplementary Figure_S4.png
- Supplementary Figure_S5.png
- Supplementary Figure_S6.png
- Supplementary Figure_S7.png
- Supplementary Figure_S8.png
- Supplementary File S1.pdf
- Supplementary Table S1.pdf
- Supplementary Table S2.pdf
- Supplementary Table S3.pdf
- Supplementary Table S4.pdf
- Supplementary Table S5.pdf
- Supplementary Table S6.pdf
- Supplementary Table S7.pdf
- Supplementary Table S8.pdf
